# Supplementary material for: Interaction via the N terminus of the type IV secretion system (T4SS) protein VirB6 with VirB10 is required for VirB2 and VirB5 incorporation into T-pili and for T4SS function
Source: J Biol Chem. 2018 Jul 5;293(35):13415–26. doi: 10.1074/jbc.RA118.002751 (PMC6120205; doi:10.1074/jbc.RA118.002751)
Supplement: Supporting Information [file supp_RA118.002751_136469_3_supp_162379_pb8w5t.xlsx]

## Sheet: Feuil1
Supplementary table S1. Bacterial strains and plasmids.
Strains or plasmids	Genotype/description	Source or reference
E. coli strains
XL-1 Blue	recA1 endA1 gyrA96 thi-1 hsdR17 supE44 relA1 lac (F′ proAB lacIqZΔM15 Tn10 (Tetr))	Agilent Technologies
BTH101	F- cya-99, araD139, galE15, galK16, rpsL1 (strr), hsdR2, mcrA1, mcrB1	(31)
FM433	SpcraraD139 Δ (argF-lac)U169 ptsF25 deoC1 relA1 flbB5301 rpsE13 Δ (srl-recA)306::Tn10, conjugation donor	(36)
WL400	CmrStrraraD139 Δ (argF-lac)U169, ptsF25 deoC1 relA1 flbB5301 rpsL150 ΔselD204::cat, conjugation recipient	W. Leinfelder, unpublished data
A. tumefaciens strains
C58	Wild type, pTiC58	(29)
CB1006	pTiC58 carrying in-frame deletion of virB6	This work
Plasmids
pUT18	kanr, pUC19 derivative including the T18 fragment (amino acids 225–399 of B. pertussis CyaA) N-terminal to the multiple cloning site	(31)
pKNT25	kanr, pSU40 derivative including the T25 fragment (amino acids 1–224 of B. pertussis CyaA) N-terminal to the multiple cloning site	(31)
pUT18C	ampr, pUC19 derivative including the T18 fragment (amino acids 225–399 of B. pertussis CyaA) C-terminal to the multiple cloning site	(31)
pKT25	ampr, pSU40 derivative including the T25 fragment (amino acids 1–224 of B. pertussis CyaA) C-terminal to the multiple cloning site	(31)
pKT25B10	kanr, pKT25 harboring 1176 bp XbaI/KpnI virB10	(32)
pUT18B6 (1-168)	ampr, pUT18 harboring 504 bp XbaI/KpnI virB6 fragment from B. suis (encoding 168 amino acids including three predicted transmembrane segments)	(10)
pUT18B6 (1-168) I10A	pUT18B6 (1-168) modified to encode VirB6b with amino acid change I10A	This work
pUT18B6 (1-168) G11A	pUT18B6 (1-168) modified to encode VirB6b with amino acid change G11A	This work
pUT18B6 (1-168) T12A	pUT18B6 (1-168) modified to encode VirB6b with amino acid change T12A	This work
pUT18B6 (1-168) S13A	pUT18B6 (1-168) modified to encode VirB6b with amino acid change S13A	This work
pUT18B6 (1-168) I14A	pUT18B6 (1-168) modified to encode VirB6b with amino acid change I14A	This work
pUT18B6 (1-168) H15A	pUT18B6 (1-168) modified to encode VirB6b with amino acid change H15A	This work
pUT18B6 (1-168) Δ(10-15)	pUT18B6 (1-168) modified to encode VirB6b with deletion of amino acids Δ(10-15)	This work
pUT18B6 (1-168) N16A	pUT18B6 (1-168) modified to encode VirB6b with amino acid change N16A	This work
pUT18B6 (1-168) Q17A	pUT18B6 (1-168) modified to encode VirB6b with amino acid change Q17A	This work
pUT18B6 (1-168) L18A	pUT18B6 (1-168) modified to encode VirB6b with amino acid change L18A	This work
pUT18B6 (1-168) N19A	pUT18B6 (1-168) modified to encode VirB6b with amino acid change N19A	This work
pUT18B6 (1-168) N20A	pUT18B6 (1-168) modified to encode VirB6b with amino acid change N20A	This work
pUT18B6 (1-168) Y21A	pUT18B6 (1-168) modified to encode VirB6b with amino acid change Y21A	This work
pUT18B6 (1-168) Δ(16-21)	pUT18B6 (1-168) modified to encodeVirB6b with deletion of amino acids Δ(16-21)	This work
pUT18B6 (1-168) V22A	pUT18B6 (1-168) modified to encode VirB6b with amino acid change V22A	This work
pUT18B6 (1-168) T23A	pUT18B6 (1-168) modified to encode VirB6b with amino acid change T23A	This work
pUT18B6 (1-168) M24A	pUT18B6 (1-168) modified to encode VirB6b with amino acid change M24A	This work
pUT18B6 (1-168) V25A	pUT18B6 (1-168) modified to encode VirB6b with amino acid change V25A	This work
pUT18B6 (1-168) A26A	pUT18B6 (1-168)	This work
pUT18B6 (1-168) S27A	pUT18B6 (1-168) modified to encode VirB6b with amino acid change S27A	This work
pUT18B6 (1-168) Δ(22-27)	pUT18B6 (1-168) modified to encode VirB6b with deletion of amino acids Δ(22-27)	This work
pUT18B6 (1-168) N28A	pUT18B6 (1-168) modified to encode VirB6b with amino acid change N28A	This work
pUT18B6 (1-168) T29A	pUT18B6 (1-168) modified to encode VirB6b with amino acid change T29A	This work
pUT18B6 (1-168) M30A	pUT18B6 (1-168) modified to encode VirB6b with amino acid change M30A	This work
pUT18B6 (1-168) N31A	pUT18B6 (1-168) modified to encode VirB6b with amino acid change N31A	This work
pUT18B6 (1-168) M32A	pUT18B6 (1-168) modified to encode VirB6b with amino acid change M32A	This work
pUT18B6 (1-168) I33A	pUT18B6 (1-168) modified to encode VirB6b with amino acid change I33A	This work
pUT18B6 (1-168) Δ(28-33)	pUT18B6 (1-168) modified to encode VirB6b with deletion of amino acids Δ(28-33)	This work
pTrc200	Strr, Spcr, pVS1 derivative, LacIq, trc promoter expression vector	(28)
pTrc200VirB6a	pTrc200, virB6a PCR fragment cloned downstream of the trc promoter of pTrc200	This work
pTrc200VirB6a L18A	pTrc200VirB6a modified to encode VirB6a with amino acid change L18A	This work
pTrc200VirB6a F20A	pTrc200VirB6a modified to encode VirB6a with amino acid change F20A	This work
pTrc200VirB6aΔ(18-23)	pTrc200VirB6a modified to encode VirB6a with deletion of amino acids Δ(18-23)	This work
pTrc200VirB6aΔ(30-35)	pTrc200VirB6a modified to encode VirB6a with deletion of amino acids Δ(30-35)	This work
pTrc200VirB6a sfGFP	pTrc200, virB6a with sfGFP in C-terminal, PCR fragment cloned downstream of the trc promoter	This work
pTrc200VirB6a L18A sfGFP	pTrc200VirB6a sfGFP modified to encode VirB6a with amino acid change L18A	This work
pTrc200VirB6a F20A sfGFP	pTrc200VirB6a sfGFP modified to encode VirB6a with amino acid change F20A	This work
pTrc200VirB6aΔ(18-23) sfGFP	pTrc200VirB6a sfGFP modified to encode VirB6a with deletion of amino acids Δ(18-23)	This work
pTrc200VirB6aΔ(30-35) sfGFP	pTrc200VirB6a sfGFP modified to encode VirB6a with deletion of amino acids Δ(30-35)	This work
pTrc200TraD	pTrc200, traD PCR fragment cloned downstream of the trc promoter	This work
pTrc200TraD I17A	pTrc200TraD modified to encode traD with amino acid change I17A	This work
pTrc200TraD V21A	pTrc200TraD modified to encode traD with amino acid change V21A	This work
pTrc200TaDΔ(15-20)	pTrc200TraD modified to encode traD with deletion amino acids Δ(15-20)	This work
pTrc200TraDΔ(27-32)	pTrc200TraD modified to encode traD with deletion amino acids Δ(27-32)	This work
pKM101	Ampr,mucA, mucB, TraI-TraIII region for DNA processing, DNA transfer, and entry exclusion	(37)
pKM101traD	Ampr, Kmr, pKM101traD1141::Tn5	(30)
